# Supplementary material for: Leucine and Arginine Availability Modulate Mouse Embryonic Stem Cell Proliferation and Metabolism
Source: Int J Mol Sci. 2022 Nov 18;23(22):14286. doi: 10.3390/ijms232214286 (PMC9694364; doi:10.3390/ijms232214286)
Supplement: Supplementary file 1 [file ijms-23-14286-s001.zip]

Archive with 1 entries (1 files):
- ijms-2023859-supplementary.pdf
